# Supplementary material for: Changes of Gut Microbiota by Natural mtDNA Variant Differences Augment Susceptibility to Metabolic Disease and Ageing
Source: Int J Mol Sci. 2022 Jan 19;23(3):1056. doi: 10.3390/ijms23031056 (PMC8835372; doi:10.3390/ijms23031056)
Supplement: Supplementary file 1 [file ijms-23-01056-s001.zip]

Archive with 7 entries (4 files):
- ijms-153257_suppl_proof/
- ijms-153257_suppl_proof/ijms-1532574_Suppl_proof.pdf
- ijms-153257_suppl_proof/IJMS_Table_S2.xlsx
- __MACOSX/
- __MACOSX/ijms-153257_suppl_proof/
- __MACOSX/ijms-153257_suppl_proof/._ijms-1532574_Suppl_proof.docx
- __MACOSX/ijms-153257_suppl_proof/._IJMS_Table_S2.xlsx
