# Supplementary material for: Changes of Gut Microbiota by Natural mtDNA Variant Differences Augment Susceptibility to Metabolic Disease and Ageing
Source: Int J Mol Sci. 2022 Jan 19;23(3):1056. doi: 10.3390/ijms23031056 (PMC8835372; doi:10.3390/ijms23031056)
Supplement: Supplementary file 1 [file ijms-23-01056-s001.zip › ijms-153257_suppl_proof/IJMS_Table_S2.xlsx]

## Sheet: Up in B6-mtBPL
KEGG	Effect (log2 fold change)	q	Names	PathwayID	Pathway
K00918	2.13817	0.00128836	ADP-dependent phosphofructokinase/glucokinase [EC:2.7.1.146 2.7.1.147]	map00010, map00030, map00680, map01100, map01120, map01200, map01230	Glycolysis / Gluconeogenesis, Pentose phosphate pathway, Methane metabolism, Metabolic pathways, Biosynthesis of secondary metabolites, Microbial metabolism in diverse environments, Carbon metabolism, Biosynthesis of amino acids
K16961	1.83548	0.00247157	putative S-methylcysteine transport system substrate-binding protein	map02010	ABC transporters
K16962	1.77482	0.00284876	putative S-methylcysteine transport system permease protein	map02010	ABC transporters
K09384	1.72763	0.000777	uncharacterized protein
K02395	1.67528	0.000807181	peptidoglycan hydrolase FlgJ	map02040	Flagellar assembly
K02614	1.64678	0.000965557	acyl-CoA thioesterase [EC:3.1.2.-]	map00360, map01100	Phenylalanine metabolism, Metabolic pathways
K00968	1.59553	0.000989985	choline-phosphate cytidylyltransferase [EC:2.7.7.15]	map00440, map00564, map01100, map05231	Phosphonate and phosphinate metabolism, Glycerophospholipid metabolism, Metabolic pathways, Choline metabolism in cancer
K09705	1.55939	0.0012333	uncharacterized protein
K09003	1.50396	0.00122808	uncharacterized protein
K07787	1.50187	0.00123948	copper/silver efflux system protein	map02020	Two-component system
K07248	1.50143	0.00123617	lactaldehyde dehydrogenase / glycolaldehyde dehydrogenase [EC:1.2.1.22 1.2.1.21]	map00620, map00630, map01100, map01120	Pyruvate metabolism, Glyoxylate and dicarboxylate metabolism, Metabolic pathways, Microbial metabolism in diverse environments
K11934	1.50013	0.00102385	outer membrane protein X
K01023	1.49931	0.00125423	arylsulfate sulfotransferase [EC:2.8.2.22]
K05787	1.49382	0.00103849	DNA-binding protein HU-alpha
K02852	1.49382	0.00124038	UDP-N-acetyl-D-mannosaminouronate:lipid I N-acetyl-D-mannosaminouronosyltransferase [EC:2.4.1.180]
K19049	1.49202	0.00123672	chondroitin AC lyase [EC:4.2.2.5]
K17218	1.49168	0.00123149	sulfide:quinone oxidoreductase [EC:1.8.5.4]	map00920, map01120	Sulfur metabolism, Microbial metabolism in diverse environments
K00231	1.48963	0.00126913	protoporphyrinogen/coproporphyrinogen III oxidase [EC:1.3.3.4 1.3.3.15]	map00860, map01100, map01110, map01240	Porphyrin and chlorophyll metabolism, Metabolic pathways, Biosynthesis of secondary metabolites, Biosynthesis of cofactors
K03824	1.48812	0.00126824	putative acetyltransferase [EC:2.3.1.-]
K18828	1.4878	0.00120606	tRNA(fMet)-specific endonuclease VapC [EC:3.1.-.-]
K07270	1.48565	0.00132042	glycosyl transferase, family 25
K04046	1.48547	0.00128376	hypothetical chaperone protein
K02626	1.48302	0.00124979	arginine decarboxylase [EC:4.1.1.19]	map00330, map01100	Arginine and proline metabolism, Metabolic pathways
K03444	1.48175	0.00124736	MFS transporter, SP family, ERD6-like sugar transporter
K07798	1.48059	0.00128738	membrane fusion protein, copper/silver efflux system	map02020	Two-component system
K12990	1.4774	0.00123958	rhamnosyltransferase [EC:2.4.1.-]	map02024, map02025	Quorum sensing, Biofilm formation - Pseudomonas aeruginosa
K19427	1.47725	0.00124485	glycosyltransferase EpsJ [EC:2.4.-.-]
K07017	1.47604	0.00126684	uncharacterized protein
K00318	1.47106	0.00124425	proline dehydrogenase [EC:1.5.5.2]	map00330, map01100, map01110	Arginine and proline metabolism, Metabolic pathways, Biosynthesis of secondary metabolites
K16435	1.46472	0.00124945	dTDP-4-dehydro-6-deoxy-alpha-D-glucopyranose 2,3-dehydratase [EC:4.2.1.159]	map00523, map01055, map01100, map01110	Polyketide sugar unit biosynthesis, Biosynthesis of vancomycin group antibiotics, Metabolic pathways, Biosynthesis of secondary metabolites
K05979	1.46304	0.00123819	2-phosphosulfolactate phosphatase [EC:3.1.3.71]	map00680, map01100, map01120, map01240	Methane metabolism, Metabolic pathways, Microbial metabolism in diverse environments, Biosynthesis of cofactors
K03146	1.45994	0.00124988	cysteine-dependent adenosine diphosphate thiazole synthase [EC:2.4.2.60]	map00730, map01100, map01240	Thiamine metabolism, Metabolic pathways, Biosynthesis of cofactors
K13327	1.45782	0.00126532	dTDP-3,4-didehydro-2,6-dideoxy-alpha-D-glucose 3-reductase [EC:1.1.1.384]	map00523, map01100, map01110	Polyketide sugar unit biosynthesis, Metabolic pathways, Biosynthesis of secondary metabolites
K01816	1.45381	0.00124477	hydroxypyruvate isomerase [EC:5.3.1.22]	map00630, map01100	Glyoxylate and dicarboxylate metabolism, Metabolic pathways
K07172	1.44963	0.00130293	antitoxin MazE
K05800	1.44751	0.00129655	Lrp/AsnC family transcriptional regulator
K01026	1.44001	0.00116574	propionate CoA-transferase [EC:2.8.3.1]	map00620, map00640, map00643, map01100, map01120	Pyruvate metabolism, Propanoate metabolism, Styrene degradation, Metabolic pathways, Microbial metabolism in diverse environments
K13920	1.4319	0.0069998	propanediol dehydratase small subunit [EC:4.2.1.28]	map00640, map01100	Propanoate metabolism, Metabolic pathways
K01684	1.42101	0.001405	galactonate dehydratase [EC:4.2.1.6]	map00052, map01100, map01120	Galactose metabolism, Metabolic pathways, Microbial metabolism in diverse environments
K06075	1.41979	0.00697286	MarR family transcriptional regulator, transcriptional regulator for hemolysin
K13922	1.41104	0.00797519	propionaldehyde dehydrogenase [EC:1.2.1.87]	map00640, map01100	Propanoate metabolism, Metabolic pathways
K13919	1.40386	0.00747098	propanediol dehydratase medium subunit [EC:4.2.1.28]	map00640, map01100	Propanoate metabolism, Metabolic pathways
K10709	1.39922	0.00681612	fructoselysine 3-epimerase [EC:5.1.3.41]
K16937	1.39772	0.00154378	thiosulfate dehydrogenase (quinone) large subunit [EC:1.8.5.2]	map00920, map01100, map01120	Sulfur metabolism, Metabolic pathways, Microbial metabolism in diverse environments
K13019	1.38508	0.00391613	UDP-GlcNAc3NAcA epimerase [EC:5.1.3.23]	map00520, map00541, map01100	Amino sugar and nucleotide sugar metabolism, O-Antigen nucleotide sugar biosynthesis, Metabolic pathways
K06907	1.37975	0.00274016	uncharacterized protein
K19157	1.37728	0.00223691	mRNA interferase YafQ [EC:3.1.-.-]
K15725	1.36115	0.00212652	outer membrane protein, heavy metal efflux system
K19166	1.35638	0.00225727	mRNA interferase HigB [EC:3.1.-.-]
K02477	1.32413	0.00225023	two-component system, LytTR family, response regulator
K08217	1.32264	0.00282185	MFS transporter, DHA3 family, macrolide efflux protein
K06903	1.29944	0.00375904	uncharacterized protein
K06996	1.28959	0.00655411	uncharacterized protein
K16345	1.25366	0.00649762	xanthine permease XanP
K18856	1.24586	0.00358734	D-alanine---D-serine ligase [EC:6.3.2.35]	map01502, map02020	Vancomycin resistance, Two-component system
K19068	1.21481	0.00480583	UDP-2-acetamido-2,6-beta-L-arabino-hexul-4-ose reductase [EC:1.1.1.367]	map00541, map01100	O-Antigen nucleotide sugar biosynthesis, Metabolic pathways
K08302	1.19908	0.00606441	tagatose 1,6-diphosphate aldolase GatY/KbaY [EC:4.1.2.40]	map00052, map01100	Galactose metabolism, Metabolic pathways
K17076	1.18922	0.00912046	putative lysine transport system ATP-binding protein	map02010	ABC transporters

## Sheet: Up in B6-mtALR
KEGG	Effect (log2 fold change)	q	Names	PathwayID	Pathway
K03741	-1.10052	0.0092064	arsenate reductase (thioredoxin) [EC:1.20.4.4]
K01524	-1.11757	0.00982035	exopolyphosphatase / guanosine-5'-triphosphate,3'-diphosphate pyrophosphatase [EC:3.6.1.11 3.6.1.40]	map00230, map01100	Purine metabolism, Metabolic pathways
K03312	-1.12804	0.00832991	glutamate:Na+ symporter, ESS family
K03975	-1.14569	0.00973911	membrane-associated protein
K02476	-1.16025	0.00580822	two-component system, CitB family, sensor kinase [EC:2.7.13.3]
K12452	-1.19874	0.0075355	CDP-4-dehydro-6-deoxyglucose reductase, E1 [EC:1.17.1.1]	map00520, map00541, map01100	Amino sugar and nucleotide sugar metabolism, O-Antigen nucleotide sugar biosynthesis, Metabolic pathways
K07219	-1.19991	0.00570014	putative molybdopterin biosynthesis protein
K03451	-1.20814	0.00688606	betaine/carnitine transporter, BCCT family
K04772	-1.21433	0.00761404	serine protease DegQ [EC:3.4.21.-]
K01046	-1.22372	0.00754457	triacylglycerol lipase [EC:3.1.1.3]	map00561, map01100	Glycerolipid metabolism, Metabolic pathways
K02052	-1.24327	0.00553294	putative spermidine/putrescine transport system ATP-binding protein	map02024	Quorum sensing
K07705	-1.267	0.00358712	two-component system, LytTR family, response regulator LytT	map02020	Two-component system
K07497	-1.34396	0.00203324	putative transposase
K01226	-1.41275	0.00125364	trehalose-6-phosphate hydrolase [EC:3.2.1.93]	map00500, map01100	Starch and sucrose metabolism, Metabolic pathways
K03486	-1.41573	0.00129508	GntR family transcriptional regulator, trehalose operon transcriptional repressor
K00997	-1.43858	0.00163604	holo-[acyl-carrier protein] synthase [EC:2.7.8.7]	map00770	Pantothenate and CoA biosynthesis
